# Supplementary material for: The role of the Strait of Gibraltar in shaping the genetic structure of the Mediterranean Grenadier, Coryphaenoides mediterraneus, between the Atlantic and Mediterranean Sea
Source: PLoS One. 2017 May 1;12(5):e0174988. doi: 10.1371/journal.pone.0174988 (PMC5411037; doi:10.1371/journal.pone.0174988)
Supplement: S2 Appendix — This file contains all 10 haplotypes found for mtDNA COI in the studied areas for C. mediterraneus (Cmed). The file is in fasta format. Haplotypes frequencies: H1-15; H2-108; H3-4; H4-1: H5-2; H6-1; H7-14; H8-49; H9-1; H10-2. (FST) [file pone.0174988.s002.fst]

>Cmed_H1
GGAATAGTGGGCACTGCCCTAAGTCTTCTCATCCGGGCCGAACTCAGCCAACCTGGCGCT
CTTCTAGGGGACGATCAAATTTACAATGTTATTGTCACAGCACACGCCTTTGTAATAATT
TTTTTCATAGTCATACCTCTAATAATTGGAGGCTTCGGAAACTGACTAGTTCCCTTAATA
ATCGGGGCCCCTGATATAGCCTTTCCACGAATAAATAATATAAGTTTCTGGCTTCTCCCT
CCCTCATTTCTTCTACTTCTAGCATCTTCTGGTGTAGAGGCTGGAGCCGGAACCGGATGA
ACCGTTTATCCCCCTCTAGCTGGCAATTTAGCCCACGCAGGAGCATCTGTAGATTTAACA
ATCTTCTCCCTACACTTGGCTGGAATTTCCTCAATTCTAGGGGCAATTAACTTTATTACC
ACTATTATTAATATAAAACCCCCGGCCATCACCCAGTATCAAACACCCTTGTTTGTTTGA
GCCGTATTAATCACGGCAGTCCTCCTTCTACTGTCCCTTCCTGTACTGGCAGCTGGTATC
ACAATACTCCTAACAGACCGAAACCTTAACACTTCTTTTTTCGACCCAGCTGGCGGAGGA
GACCCCATTTTGT
>Cmed_H2
GGAATAGTGGGCACTGCCCTAAGTCTTCTCATCCGGGCCGAACTCAGCCAACCTGGCGCT
CTTCTAGGGGACGATCAAATTTACAATGTTATTGTCACAGCACACGCCTTTGTAATAATT
TTTTTCATAGTCATACCTCTAATAATTGGAGGCTTCGGAAACTGACTAGTTCCCTTAATA
ATCGGGGCCCCTGATATAGCCTTTCCACGAATAAATAATATAAGTTTCTGGCTTCTCCCT
CCCTCATTTCTTCTACTTCTAGCATCTTCTGGTGTAGAGGCTGGGGCCGGAACCGGATGA
ACCGTTTATCCCCCTCTAGCTGGCAATTTAGCCCACGCAGGAGCATCTGTAGATTTAACA
ATCTTCTCCCTACACTTGGCTGGAATTTCCTCAATTCTAGGGGCAATTAACTTTATTACC
ACTATTATTAATATAAAACCCCCGGCCATCACCCAGTATCAAACACCCTTGTTTGTTTGA
GCCGTATTAATCACGGCAGTCCTCCTTCTACTGTCCCTTCCTGTACTGGCAGCTGGTATC
ACAATACTCCTAACAGACCGAAACCTTAACACTTCTTTTTTCGACCCAGCTGGCGGAGGA
GACCCCATTTTGT
>Cmed_H3
GGAATAGTGGGCACTGCCCTAAGTCTTCTCATCCGGGCCGAACTCAGCCAACCTGGCGCT
CTTCTAGGGGACGATCAAATTTACAATGTTATTGTCACAGCACACGCCTTTGTAATAATT
TTTTTCATAGTCATACCTCTAATAATTGGAGGCTTCGGAAACTGACTAGTTCCCTTAATA
ATCGGGGCCCCTGATATAGCCTTTCCACGAATAAATAATATAAGTTTCTGGCTTCTCCCT
CCCTCATTTCTTCTACTTCTAGCATCTTCTGGTGTAGAGGCTGGGGCCGGAACCGGATGA
ACCGTTTATCCCCCTCTAGCTGGCAATTTAGCCCACGCAGGAGCATCTGTAGATTTAACA
ATCTTCTCCCTACACTTGGCTGGAATTTCCTCAATTCTAGGGGCAATTAACTTTATTACC
ACTATTATTAATATAAAACCCCCGGCCATCACCCAGTATCAAACACCCTTGTTTGTTTGA
GCCGTGTTAATCACGGCAGTCCTCCTTCTACTGTCCCTTCCTGTACTGGCAGCTGGTATC
ACAATGCTCCTAACAGACCGAAACCTTAACACTTCTTTTTTCGACCCAGCTGGCGGAGGA
GACCCCATTTTGT
>Cmed_H4
GGAATAGTGGGCACTGCCCTAAGTCTTCTCATCCGGGCCGAACTCAGCCAACCTGGCGCT
CTTCTAGGGGACGATCAAATTTACAATGTTATTGTCACAGCACACGCCTTTGTAATAATT
TTTTTCATAGTCATACCTCTAATAATTGGAGGCTTCGGAAACTGACTAGTTCCCTTAATA
ATCGGGGCCCCTGATATAGCCTTTCCACGAATAAATAATATAAGTTTCTGGCTTCTCCCT
CCCTCATTTCTTCTACTTCTAGCATCTTCTGGTGTAGAGGCTGGGGCCGGAACCGGATGA
ACCGTTTATCCCCCTCTAGCTGGCAATTTAGCCCACGCAGGAGCATCTGTAGATTTAACA
ATCTTCTCCCTACACTTGGCTGGAATTTCCTCAATTCTAGGGGCAATTAACTTTATTACC
ACTATTATTAATATAAAACCCCCGGCCATCACCCAGTATCAAACACCCTTGTTTGTTTGA
GCCGTGTTAATCACGGCAGTCCTCCTTCTACTGTCCCTTCCTGTACTGGCAGCTGGTATC
ACAATACTCCTAACAGACCGAAACCTTAACACTTCTTTTTTCGACCCAGCTGGCGGAGGA
GACCCCATTTTGT
>Cmed_H5
GGAATAGTGGGCACTGCCCTAAGTCTTCTCATCCGGGCCGAACTCAGCCAACCTGGCGCT
CTTCTAGGGGACGATCAAATTTACAATGTTATTGTCACAGCACACGCCTTTGTAATAATT
TTTTTCATAGTCATACCTCTAATAATTGGAGGCTTCGGAAACTGACTAGTTCCCTTAATA
ATCGGGGCCCCTGATATAGCCTTTCCACGAATAAATAATATAAGTTTCTGGCTTCTCCCT
CCCTCATTTCTTCTACTTCTAGCATCTTCTGGTGTAGAGGCTGGGGCCGGAACCGGATGA
ACCGTTTATCCCCCTCTAGCTGGCAATTTAGCCCACGCAGGAGCATCTGTAGATTTAACA
ATCTTCTCCCTACACTTGGCTGGAATTTCCTCAATTCTAGGGGCAATTAACTTTATTACC
ACTATTATTAATATAAAACCCCCAGCCATCACCCAGTATCAAACACCCTTGTTTGTTTGA
GCCGTATTAATCACGGCAGTCCTCCTTCTACTGTCCCTTCCTGTACTGGCAGCTGGTATC
ACAATACTCCTAACAGACCGAAACCTTAACACTTCTTTTTTCGACCCAGCTGGCGGAGGA
GACCCCATTTTGT
>Cmed_H6
GGAATAGTGGGCACTGCCCTAAGTCTTCTCATCCGGGCCGAACTCAGCCAACCTGGCGCT
CTTCTAGGGGACGATCAAATTTACAATGTTATTGTCACAGCACACGCCTTTGTAATAATT
TTTTTCATAGTCATACCTCTAATAATTGGAGGCTTCGGAAACTGACTAGTTCCCTTAATA
ATCGGGGCCCCTGATATAGCCTTTCCACGAATAAATAATATAAGTTTCTGGCTTCTCCCT
CCCTCATTTCTTCTACTTCTAGCATCTTCTGGTGTAGAGGCTGGGGCCGGAACCGGATGA
ACCGTTTATCCCCCTCTAGCTAGCAATTTAGCCCACGCAGGAGCATCTGTAGATTTAACA
ATCTTCTCCCTACACTTGGCTGGAATTTCCTCAATTCTAGGGGCAATTAACTTTATTACC
ACTATTATTAATATAAAACCCCCGGCCATCACCCAGTATCAAACACCCTTGTTTGTTTGA
GCCGTATTAATCACGGCAGTCCTCCTTCTACTGTCCCTTCCTGTACTGGCAGCTGGTATC
ACAATACTCCTAACAGACCGAAACCTTAACACTTCTTTTTTCGACCCAGCTGGCGGAGGA
GACCCCATTTTGT
>Cmed_H7
GGAATAGTGGGCACTGCCCTAAGTCTTCTCATCCGGGCCGAACTCAGCCAACCTGGCGCT
CTTCTAGGGGACGATCAAATTTACAATGTTGTTGTCACAGCACACGCCTTTGTAATAATT
TTTTTCATAGTCATACCTCTAATAATTGGAGGCTTCGGAAACTGACTAGTTCCCTTAATA
ATCGGGGCCCCTGATATAGCCTTTCCACGAATAAATAATATAAGTTTCTGGCTTCTCCCT
CCCTCATTTCTTCTACTTCTAGCATCTTCTGGTGTAGAGGCTGGGGCCGGAACCGGATGA
ACCGTTTATCCCCCTCTAGCTGGCAATTTAGCCCACGCAGGAGCATCTGTAGATTTAACA
ATCTTCTCCCTACACTTGGCTGGAATTTCCTCTATTCTAGGGGCAATTAACTTTATTACC
ACTATTATTAATATAAAACCCCCGGCCATCACCCAGTATCAAACACCCTTGTTTGTTTGA
GCCGTATTAATCACGGCAGTCCTCCTTCTACTGTCCCTTCCTGTACTGGCAGCTGGTATC
ACAATACTCCTAACAGACCGAAACCTTAACACTTCTTTTTTCGACCCAGCTGGCGGAGGA
GACCCCATTTTGT
>Cmed_H8
GGAATAGTGGGCACTGCCCTAAGTCTTCTCATCCGGGCCGAACTCAGCCAACCTGGCGCT
CTTCTAGGGGACGATCAAATTTACAATGTTGTTGTCACAGCACACGCCTTTGTAATAATT
TTTTTCATAGTCATACCTCTAATAATTGGAGGCTTCGGAAACTGACTAGTTCCCTTAATA
ATCGGGGCCCCTGATATAGCCTTTCCACGAATAAATAATATAAGTTTCTGGCTTCTCCCT
CCCTCATTTCTTCTACTTCTAGCATCTTCTGGTGTAGAGGCTGGGGCCGGAACCGGATGA
ACCGTTTATCCCCCTCTAGCTGGCAATTTAGCCCACGCAGGAGCATCTGTAGATTTAACA
ATCTTCTCCCTACACTTGGCTGGAATTTCCTCAATTCTAGGGGCAATTAACTTTATTACC
ACTATTATTAATATAAAACCCCCGGCCATCACCCAGTATCAAACACCCTTGTTTGTTTGA
GCCGTATTAATCACGGCAGTCCTCCTTCTACTGTCCCTTCCTGTACTGGCAGCTGGTATC
ACAATACTCCTAACAGACCGAAACCTTAACACTTCTTTTTTCGACCCAGCTGGCGGAGGA
GACCCCATTTTGT
>Cmed_H9
GGAATAGTGGGCACTGCCCTAAGTCTTCTCATCCGGGCCGAACTCAGCCAACCTGGCGCT
CTTCTAGGGGACGATCAAATTTACAATGTTGTTGTCACAGCACACGCCTTTGTAATAATT
TTTTTCATAGTCATACCTCTAATAATTGGAGGCTTCGGAAACTGACTAGTTCCCTTAATA
ATCGGGGCCCCTGATATAGCCTTTCCACGAATAAATAATATAAGTTTCTGGCTTCTCCCT
CCCTCATTTCTTCTACTTCTAGCATCTTCTGGTGTAGAGGCTGGGGCCGGAACCGGATGA
ACCGTTTATCCCCCTCTAGCTGGCAATTTAGCCCACGCAGGAGCTTCTGTAGATTTAACA
ATCTTCTCCCTACACTTGGCTGGAATTTCCTCAATTCTAGGGGCAATTAACTTTATTACC
ACTATTATTAATATAAAACCCCCGGCCATCACCCAGTATCAAACACCCTTGTTTGTTTGA
GCCGTATTAATCACGGCAGTCCTCCTTCTGCTGTCCCTTCCTGTACTGGCAGCTGGTATC
ACAATACTCCTAACAGACCGAAACCTTAACACTTCTTTTTTCGACCCAGCTGGCGGAGGA
GACCCCATTTTGT
>Cmed_H10
GGAATAGTGGGCACTGCCCTAAGTCTTCTCATCCGGGCCGAACTCAGCCAACCTGGCGCT
CTTCTAGGGGACGATCAAATTTACAATGTTGTTGTCACAGCACACGCCTTTGTAATAATT
TTTTTCATAGTCATACCTCTAATAATTGGAGGCTTCGGAAACTGACTGGTTCCCTTAATA
ATCGGGGCCCCTGATATAGCCTTTCCACGAATAAATAATATAAGTTTCTGGCTTCTCCCT
CCCTCATTTCTTCTACTTCTAGCATCTTCTGGCGTAGAGGCTGGGGCCGGAACCGGATGA
ACCGTTTATCCCCCTCTAGCTGGCAATTTAGCCCACGCAGGAGCATCTGTAGATTTAACA
ATCTTCTCCCTACACTTGGCTGGAATTTCCTCAATTCTAGGGGCAATTAACTTTATTACC
ACTATTATTAATATAAAACCCCCGGCCATCACCCAGTATCAAACACCCTTGTTTGTTTGA
GCCGTATTAATCACGGCAGTCCTCCTTCTACTGTCCCTTCCTGTACTGGCAGCTGGTATC
ACAATACTCCTAACAGACCGAAACCTTAACACTTCTTTTTTCGACCCAGCTGGCGGAGGA
GACCCCATTTTGT
