# Supplementary material for: The role of the Strait of Gibraltar in shaping the genetic structure of the Mediterranean Grenadier, Coryphaenoides mediterraneus, between the Atlantic and Mediterranean Sea
Source: PLoS One. 2017 May 1;12(5):e0174988. doi: 10.1371/journal.pone.0174988 (PMC5411037; doi:10.1371/journal.pone.0174988)
Supplement: S3 Appendix — This file contains the microsatellites genotypes for the 375 specimens of C. mediterraneus (Cmed). The file is in genepop 3 digits format, which is widely used and can be easily converted in other types of files. It contains the genotypes for the 9 nuclear loci screened in the 8 localities studied: MAR1- Northern Mid-Atlantic Ridge; MAR2- Middle Mid-Atlantic Ridge; MAR3- Southern Mid-Atlantic Ridge; ROC- Rockall; MED1- Western Mediterranean; MED2- Eastern Mediterranean. (TXT) [file pone.0174988.s003.txt]

Title line:"Cmed_several_pops"
CaraA106a
Crup7
Mbe03
CaraA109
CaraC7
CaraA10
CaraA102
CaraB1
CaraC1
POP
CMEDMAR3 ,	 192192	 164174	 160164	 190190	 159159	 126126	 246246	 224224	 305321
CMEDMAR3 ,	 180190	 180188	 164164	 190192	 163163	 126126	 246246	 224224	 309317
CMEDMAR3 ,	 192192	 144186	 164164	 200202	 163163	 136136	 246246	 224224	 305317
CMEDMAR3 ,	 192194	 178184	 164164	 190200	 159159	 126126	 246246	 224224	 321325
CMEDMAR3 ,	 192194	 156180	 164164	 190190	 159167	 126126	 246246	 224224	 305317
CMEDMAR3 ,	 192194	 160182	 164164	 190190	 159167	 126126	 246246	 224224	 313317
CMEDMAR3 ,	 192192	 164164	 164164	 190200	 159179	 126126	 246246	 224224	 317317
CMEDMAR3 ,	 180192	 164164	 164164	 192200	 159179	 126136	 246246	 224224	 305321
CMEDMAR3 ,	 186194	 150160	 164164	 184192	 159179	 126136	 246246	 224224	 297305
CMEDMAR3 ,	 192192	 164188	 164164	 184192	 159159	 126126	 246246	 224224	 305317
CMEDMAR3 ,	 192192	 158178	 164164	 192200	 159159	 126136	 246246	 224224	 305317
CMEDMAR3 ,	 186192	 156156	 160164	 190200	 159159	 126126	 246246	 224224	 313317
CMEDMAR3 ,	 192192	 160160	 164164	 192194	 159159	 126126	 246246	 224224	 317329
CMEDMAR3 ,	 192194	 178182	 164164	 190190	 159159	 126126	 246246	 224224	 309337
CMEDMAR3 ,	 180192	 188192	 164164	 190200	 159159	 126126	 246246	 224224	 317325
CMEDMAR3 ,	 192192	 164188	 164164	 190190	 159159	 126126	 246246	 224224	 305317
CMEDMAR3 ,	 194198	 156156	 164164	 190192	 163163	 126126	 246246	 224224	 313321
CMEDMAR3 ,	 192192	 156200	 164164	 186200	 159163	 126126	 246246	 224224	 305313
CMEDMAR3 ,	 182186	 176188	 160164	 184190	 159171	 126126	 246246	 224224	 305321
CMEDMAR3 ,	 186192	 164164	 164164	 190190	 163175	 126136	 246246	 224224	 305317
CMEDMAR3 ,	 186192	 164164	 164164	 194200	 159163	 126136	 246246	 224224	 305321
CMEDMAR3 ,	 180192	 160166	 164164	 190192	 159167	 126136	 246246	 224224	 313317
CMEDMAR3 ,	 174192	 180180	 164164	 190202	 155159	 126126	 246246	 224224	 317321
CMEDMAR3 ,	 192192	 160178	 164164	 190192	 163179	 126126	 246246	 224224	 305317
CMEDMAR3 ,	 180192	 164166	 164164	 190190	 159179	 126126	 246246	 224224	 305317
CMEDMAR3 ,	 180192	 164164	 160164	 190192	 159159	 126126	 246246	 224224	 305313
CMEDMAR3 ,	 180192	 174174	 164166	 118192	 163171	 126126	 246246	 224224	 305317
CMEDMAR3 ,	 184192	 182184	 164164	 190192	 159159	 126136	 246246	 224224	 305305
CMEDMAR3 ,	 192192	 160174	 164164	 190200	 159163	 126126	 246246	 224224	 305305
CMEDMAR3 ,	 168192	 198212	 164164	 190192	 159159	 126136	 246246	 224224	 305317
CMEDMAR3 ,	 192192	 160160	 164164	 190192	 155163	 126126	 246246	 224224	 313317
CMEDMAR3 ,	 180192	 164172	 164164	 190192	 159167	 126126	 246246	 224224	 305317
CMEDMAR3 ,	 192192	 164164	 164164	 190192	 155159	 126126	 246246	 224224	 305313
CMEDMAR3 ,	 180192	 168180	 164164	 186190	 163179	 136136	 246246	 224224	 305305
CMEDMAR3 ,	 192192	 154164	 164164	 184190	 159159	 126136	 246246	 224224	 305321
CMEDMAR3 ,	 192192	 164190	 164164	 190190	 159163	 126136	 246246	 224224	 305313
CMEDMAR3 ,	 182192	 164170	 164164	 190200	 163163	 126136	 246246	 224224	 313317
CMEDMAR3 ,	 180184	 166190	 164164	 190192	 159159	 126126	 246246	 224224	 305305
CMEDMAR3 ,	 186192	 160164	 160164	 190190	 159163	 126126	 246254	 224224	 305309
CMEDMAR3 ,	 180192	 164172	 164164	 190192	 159163	 126136	 246246	 224224	 305321
CMEDMAR3 ,	 192192	 164178	 164164	 190190	 159163	 126126	 246246	 224224	 309321
CMEDMAR3 ,	 192192	 156164	 164164	 186192	 159163	 126126	 246246	 224224	 309317
CMEDMAR3 ,	 192194	 158182	 164168	 190192	 159163	 126126	 246246	 224224	 309321
CMEDMAR3 ,	 192194	 160160	 164164	 184202	 159159	 126126	 246246	 224224	 305317
CMEDMAR3 ,	 192198	 160160	 160164	 192192	 147159	 136136	 246246	 224224	 313329
CMEDMAR3 ,	 180192	 164188	 164164	 190190	 159183	 126126	 246246	 224224	 313321
CMEDMAR3 ,	 184192	 160182	 164164	 190200	 159159	 126126	 246246	 224224	 317321
CMEDMAR3 ,	 180184	 178180	 160164	 190190	 159163	 126126	 246246	 224224	 305313
CMEDMAR3 ,	 192192	 148156	 160164	 186186	 159159	 126126	 246246	 224224	 321325
CMEDMAR3 ,	 176192	 174188	 164164	 186190	 159159	 126126	 246246	 224224	 313313
CMEDMAR3 ,	 192192	 160160	 164164	 190192	 159163	 126126	 246246	 224224	 305321
CMEDMAR3 ,	 192192	 182192	 164164	 192200	 159179	 126126	 246246	 224224	 305309
CMEDMAR3 ,	 180192	 160172	 000000	 184190	 159163	 126126	 246246	 224224	 305313
CMEDMAR3 ,	 192194	 176196	 164164	 190190	 159159	 126126	 246246	 224224	 305321
CMEDMAR3 ,	 192192	 178180	 164164	 190200	 159183	 126126	 246246	 224224	 305305
CMEDMAR3 ,	 180180	 164164	 164164	 202202	 159159	 126126	 246246	 224224	 305317
CMEDMAR3 ,	 192192	 164190	 164166	 192200	 159159	 126126	 246246	 000000	 321321
CMEDMAR3 ,	 174192	 148188	 164164	 190190	 159167	 126126	 246246	 224224	 321321
CMEDMAR3 ,	 180192	 164164	 154164	 190190	 159163	 126126	 246246	 224224	 305325
CMEDMAR3 ,	 186192	 184186	 164164	 190190	 159163	 126126	 246246	 224224	 305317
CMEDMAR3 ,	 192194	 160164	 162164	 192200	 159159	 126126	 246246	 224224	 317321
CMEDMAR3 ,	 178192	 156168	 164164	 190192	 159163	 126136	 246246	 224224	 309313
CMEDMAR3 ,	 192194	 150156	 164164	 190194	 163183	 126126	 246246	 224224	 309321
CMEDMAR3 ,	 174194	 164164	 164164	 190190	 159179	 126126	 246246	 224224	 305321
CMEDMAR3 ,	 192192	 160164	 160164	 190192	 159159	 126126	 246246	 224224	 317317
CMEDMAR3 ,	 192192	 174174	 160164	 190190	 159179	 126126	 246246	 224224	 305317
CMEDMAR3 ,	 192192	 164184	 164164	 190192	 155163	 126126	 246246	 224224	 305317
CMEDMAR3 ,	 182186	 164184	 164164	 190192	 159179	 126126	 246246	 224224	 317329
CMEDMAR3 ,	 180192	 164166	 164164	 184190	 159159	 126136	 246246	 224228	 305321
CMEDMAR3 ,	 192192	 164188	 164164	 186194	 167179	 126126	 246246	 224224	 305309
CMEDMAR3 ,	 194202	 164188	 164164	 190192	 159159	 126126	 246246	 224224	 305305
CMEDMAR3 ,	 180192	 210212	 164164	 190194	 159163	 126136	 246246	 224224	 305321
POP
CMEDMAR1 ,	 180192	 174174	 164164	 192192	 159159	 126126	 246246	 224224	 301317
CMEDMAR1 ,	 180192	 152156	 164164	 192192	 163169	 126126	 246246	 224224	 305313
CMEDMAR1 ,	 194196	 156178	 164164	 190190	 159159	 126126	 246246	 224224	 317321
CMEDMAR1 ,	 174192	 164198	 164164	 190192	 159179	 126126	 246246	 224224	 305317
CMEDMAR1 ,	 174192	 180190	 164164	 192200	 167171	 126126	 246246	 224224	 317321
CMEDMAR1 ,	 186192	 160180	 164164	 192196	 159163	 126126	 246246	 224224	 305305
CMEDMAR1 ,	 192194	 000000	 164164	 190200	 159159	 126126	 246246	 224224	 321321
CMEDMAR1 ,	 180194	 156174	 164164	 190190	 159159	 126126	 246246	 224224	 301325
CMEDMAR1 ,	 192192	 150172	 164164	 190204	 159159	 126126	 246246	 224224	 305317
CMEDMAR1 ,	 178192	 156160	 164164	 190190	 159163	 126126	 246246	 224224	 317321
CMEDMAR1 ,	 178192	 160164	 164164	 190200	 159171	 126126	 246246	 224224	 305317
CMEDMAR1 ,	 192194	 178214	 164164	 190192	 159159	 126126	 246246	 224224	 305309
CMEDMAR1 ,	 192192	 180184	 164164	 190192	 159159	 126126	 246246	 224224	 301305
CMEDMAR1 ,	 186192	 164174	 164164	 200200	 155159	 126126	 246246	 224224	 305321
CMEDMAR1 ,	 180192	 164178	 164164	 190192	 159163	 126126	 246246	 224224	 313321
CMEDMAR1 ,	 192192	 160160	 164164	 190192	 159159	 126126	 246246	 224224	 305329
CMEDMAR1 ,	 174180	 164172	 164166	 192192	 159159	 126126	 246246	 224224	 301309
CMEDMAR1 ,	 180194	 154174	 164164	 190192	 159163	 126126	 246246	 224224	 305305
CMEDMAR1 ,	 192192	 164184	 164164	 190190	 159159	 126126	 246246	 224224	 313325
CMEDMAR1 ,	 186202	 160212	 164164	 190192	 159167	 126136	 246246	 224224	 317321
CMEDMAR1 ,	 192192	 160164	 164164	 182192	 159159	 126136	 246246	 224224	 305321
CMEDMAR1 ,	 192192	 164180	 164164	 192200	 159159	 126126	 246246	 224224	 309317
CMEDMAR1 ,	 192192	 144164	 164164	 190192	 159159	 126126	 246246	 224224	 305317
CMEDMAR1 ,	 180192	 174190	 164164	 190190	 159159	 126136	 246246	 224224	 305317
CMEDMAR1 ,	 178192	 154160	 164164	 190190	 159163	 126126	 246246	 224224	 305313
CMEDMAR1 ,	 192192	 180190	 164164	 190192	 159163	 126126	 246246	 224224	 317325
CMEDMAR1 ,	 192192	 178192	 164164	 184192	 159163	 126126	 246254	 224224	 305305
CMEDMAR1 ,	 192192	 160188	 164164	 190192	 159159	 126136	 246246	 224228	 305305
CMEDMAR1 ,	 174192	 180182	 164164	 190190	 159167	 126126	 246246	 224224	 309321
CMEDMAR1 ,	 192192	 180182	 164164	 190192	 159163	 126126	 246246	 224224	 305305
CMEDMAR1 ,	 192192	 182196	 164164	 190200	 179183	 136136	 246246	 224224	 305305
CMEDMAR1 ,	 180192	 168180	 160164	 190192	 159159	 126126	 246246	 224224	 305305
CMEDMAR1 ,	 192196	 160176	 164164	 200200	 159163	 126126	 246246	 224224	 309309
CMEDMAR1 ,	 180192	 158170	 164164	 190194	 159159	 126126	 246246	 224224	 305305
CMEDMAR1 ,	 182192	 160186	 160166	 190190	 159163	 126136	 246246	 224224	 305305
CMEDMAR1 ,	 192194	 186198	 160164	 184188	 159159	 126126	 246246	 224224	 317325
CMEDMAR1 ,	 192192	 178200	 164164	 194194	 159163	 126126	 246246	 224224	 305321
CMEDMAR1 ,	 192192	 154172	 164164	 184202	 159163	 126136	 246246	 224224	 305321
CMEDMAR1 ,	 192204	 164184	 164164	 192200	 159159	 126126	 246246	 224224	 305309
CMEDMAR1 ,	 192192	 160160	 164166	 190194	 159159	 126126	 246246	 224224	 305309
CMEDMAR1 ,	 192196	 164178	 164166	 190192	 159163	 126126	 246246	 224224	 305317
CMEDMAR1 ,	 192192	 160178	 164164	 190190	 159163	 126126	 246246	 224224	 317321
CMEDMAR1 ,	 192192	 164178	 164164	 184190	 159159	 126126	 246246	 224224	 305309
CMEDMAR1 ,	 192192	 156204	 164164	 190200	 159179	 126126	 246246	 224224	 305309
CMEDMAR1 ,	 180190	 164184	 164164	 192200	 159159	 126126	 246246	 224224	 313313
CMEDMAR1 ,	 180192	 160192	 164164	 184190	 159159	 126126	 246246	 224224	 317325
CMEDMAR1 ,	 176182	 160164	 164164	 186192	 159163	 126126	 246246	 224224	 301305
CMEDMAR1 ,	 174192	 164164	 164164	 192192	 159159	 126126	 246246	 224224	 317317
CMEDMAR1 ,	 180180	 150178	 164164	 192200	 159183	 126126	 246246	 218224	 305309
CMEDMAR1 ,	 174192	 184184	 160164	 184190	 159159	 126126	 246246	 224224	 313317
CMEDMAR1 ,	 190192	 156156	 164164	 190200	 159163	 126126	 246246	 224224	 317325
CMEDMAR1 ,	 192192	 144164	 164164	 190200	 159159	 126126	 246246	 224224	 305317
CMEDMAR1 ,	 192192	 164188	 164164	 190194	 159159	 126126	 246246	 224224	 305305
CMEDMAR1 ,	 192192	 160196	 164164	 190190	 159163	 126126	 246246	 224228	 305313
CMEDMAR1 ,	 192192	 164164	 164164	 190190	 159159	 126126	 246246	 224224	 305309
CMEDMAR1 ,	 192192	 160160	 164164	 186194	 159163	 126126	 246246	 224224	 309325
CMEDMAR1 ,	 180192	 156182	 164164	 186190	 159159	 126126	 246246	 224224	 305321
CMEDMAR1 ,	 180192	 164206	 164164	 186190	 159163	 000000	 246246	 224224	 309317
CMEDMAR1 ,	 174190	 160164	 164164	 190192	 159159	 126126	 246246	 224224	 000000
CMEDMAR1 ,	 192192	 182182	 164164	 190192	 159163	 136136	 246246	 224224	 305325
CMEDMAR1 ,	 192192	 186196	 164168	 192192	 159163	 126126	 246246	 224224	 305317
POP
CMEDMAR2 ,	 180192	 162162	 164164	 190190	 163183	 126126	 246246	 224224	 305317
CMEDMAR2 ,	 192192	 186188	 164164	 192192	 163163	 126126	 246246	 224224	 305309
CMEDMAR2 ,	 180192	 160164	 164166	 190190	 159159	 126136	 246246	 224224	 317321
CMEDMAR2 ,	 180194	 160160	 164164	 190192	 159159	 000000	 246246	 224224	 317325
CMEDMAR2 ,	 188192	 160200	 164164	 190192	 159159	 126126	 246246	 224224	 305325
CMEDMAR2 ,	 186192	 164188	 164164	 190192	 159159	 126126	 246246	 224224	 305337
CMEDMAR2 ,	 192192	 164184	 164164	 190190	 163183	 126126	 246246	 224224	 000000
CMEDMAR2 ,	 180192	 164164	 164164	 190190	 159163	 126126	 246246	 224224	 309317
CMEDMAR2 ,	 180192	 160170	 164164	 190192	 159159	 126126	 246246	 224224	 305321
CMEDMAR2 ,	 186186	 164168	 164164	 192192	 159159	 126126	 246246	 224224	 305321
CMEDMAR2 ,	 192192	 160160	 164164	 192192	 159159	 126126	 246246	 224224	 313313
CMEDMAR2 ,	 180192	 164176	 164166	 190200	 159159	 126126	 246246	 224224	 305321
CMEDMAR2 ,	 192202	 212212	 164164	 190190	 159163	 126126	 246246	 224224	 305317
POP
CMEDMED1 ,	 192192	 172178	 160164	 190200	 159163	 126136	 246246	 224224	 305321
CMEDMED1 ,	 186194	 178178	 164164	 190190	 159159	 126126	 246246	 224224	 305317
CMEDMED1 ,	 192192	 174178	 160164	 190192	 159159	 126126	 246246	 224224	 305305
CMEDMED1 ,	 192192	 156156	 164164	 190190	 159163	 126136	 246246	 224224	 305313
CMEDMED1 ,	 192192	 164180	 160160	 190192	 159159	 126126	 246246	 224224	 321325
CMEDMED1 ,	 192192	 156168	 164164	 190200	 159163	 126126	 246246	 224224	 305305
CMEDMED1 ,	 192192	 184184	 164164	 190190	 159159	 126136	 246246	 224224	 305317
CMEDMED1 ,	 192194	 180180	 164164	 190200	 159159	 126126	 246254	 224224	 317317
CMEDMED1 ,	 192194	 180198	 164164	 190190	 159163	 126126	 246246	 224224	 305305
CMEDMED1 ,	 186192	 164168	 164164	 190192	 159159	 126136	 246246	 224224	 305305
CMEDMED1 ,	 192192	 172172	 160164	 190190	 163163	 126126	 246246	 224224	 305321
CMEDMED1 ,	 192192	 166182	 164164	 190200	 159159	 126126	 246254	 224224	 305313
CMEDMED1 ,	 192192	 174178	 164166	 192192	 159163	 126126	 246246	 224224	 305317
CMEDMED1 ,	 192192	 160168	 164164	 184190	 159159	 126126	 246246	 224224	 305305
CMEDMED1 ,	 192192	 172192	 160164	 190190	 159159	 136136	 246246	 224224	 309309
CMEDMED1 ,	 190192	 172180	 164164	 192204	 159167	 126126	 246246	 224224	 305325
CMEDMED1 ,	 192192	 164172	 164164	 192192	 159159	 126126	 246246	 224224	 313317
CMEDMED1 ,	 192192	 156174	 160164	 190192	 159167	 126126	 246246	 224224	 321321
CMEDMED1 ,	 174192	 174188	 164164	 192192	 159159	 126126	 246246	 224224	 305325
CMEDMED1 ,	 192192	 180180	 160164	 190190	 159159	 126126	 246246	 224224	 317325
CMEDMED1 ,	 192192	 180180	 164164	 192200	 159159	 126126	 246246	 224224	 305321
CMEDMED1 ,	 192192	 170172	 164164	 186190	 163163	 126126	 246246	 224224	 305321
CMEDMED1 ,	 166192	 180184	 164164	 190200	 159159	 126126	 246246	 224224	 305305
CMEDMED1 ,	 192198	 180180	 164164	 190190	 159159	 126126	 246246	 224224	 305325
CMEDMED1 ,	 192192	 180182	 164164	 190192	 159159	 126126	 246246	 224224	 305321
CMEDMED1 ,	 192192	 172192	 164164	 190192	 159159	 126126	 246246	 224224	 325325
CMEDMED1 ,	 192192	 156176	 160164	 190200	 159159	 126126	 246246	 224224	 313313
CMEDMED1 ,	 192192	 164168	 164164	 190190	 159163	 126126	 246246	 224224	 305325
CMEDMED1 ,	 192192	 164180	 164164	 186190	 159159	 126126	 246246	 224224	 309321
CMEDMED1 ,	 166192	 182188	 164164	 190192	 159159	 126126	 246246	 224224	 305305
CMEDMED1 ,	 192194	 168168	 164164	 190192	 159159	 126126	 246246	 224224	 309325
CMEDMED1 ,	 192194	 176190	 164164	 190190	 159159	 126126	 246246	 000000	 321325
CMEDMED1 ,	 192192	 156182	 164164	 184190	 159159	 126126	 246246	 224224	 305321
CMEDMED1 ,	 192192	 156168	 164164	 186190	 159159	 126126	 246246	 224224	 305317
CMEDMED1 ,	 192192	 150182	 160164	 190192	 159163	 126126	 246246	 220220	 305325
CMEDMED1 ,	 192192	 180180	 164164	 190192	 159159	 126126	 246246	 224224	 317325
CMEDMED1 ,	 192192	 164168	 164164	 192192	 159163	 126126	 246246	 224224	 309309
CMEDMED1 ,	 192192	 174180	 164164	 190192	 159163	 126126	 246246	 224224	 317317
CMEDMED1 ,	 192192	 180180	 164164	 200200	 159159	 126126	 246246	 224224	 309317
CMEDMED1 ,	 174192	 164178	 164164	 190192	 159159	 126136	 246246	 224224	 305313
CMEDMED1 ,	 192192	 156180	 164164	 190190	 159159	 126126	 246246	 224224	 305317
CMEDMED1 ,	 174192	 178184	 164164	 186190	 159163	 126126	 246246	 224224	 313317
CMEDMED1 ,	 192192	 168176	 164164	 190200	 159159	 126126	 246246	 224224	 321321
CMEDMED1 ,	 192192	 180184	 164164	 190194	 159163	 126136	 246246	 224224	 309321
CMEDMED1 ,	 192194	 156172	 160164	 192204	 159159	 126126	 246246	 224224	 317317
CMEDMED1 ,	 192192	 184188	 160164	 190190	 159159	 126126	 246246	 224224	 305321
CMEDMED1 ,	 192192	 172180	 160164	 190192	 159159	 126126	 246246	 224224	 305317
CMEDMED1 ,	 192192	 172180	 164164	 184190	 159159	 126126	 246246	 224224	 305309
CMEDMED1 ,	 192192	 170178	 164164	 186190	 159163	 126126	 246246	 224224	 305329
CMEDMED1 ,	 192192	 168186	 160164	 190192	 159163	 126136	 246246	 224224	 325325
CMEDMED1 ,	 174192	 180182	 164164	 190200	 159163	 126126	 246246	 224224	 317321
CMEDMED1 ,	 192192	 176184	 164164	 190200	 159159	 126126	 246246	 224224	 317321
CMEDMED1 ,	 192192	 162180	 160164	 190192	 159159	 126126	 246246	 224224	 305325
CMEDMED1 ,	 192192	 180182	 164164	 190192	 159159	 126126	 246246	 224224	 309313
CMEDMED1 ,	 192192	 164182	 164164	 190192	 155159	 126126	 246246	 220224	 321329
CMEDMED1 ,	 192192	 180198	 164164	 200200	 159159	 126126	 246246	 224224	 313313
CMEDMED1 ,	 192192	 144176	 164164	 186192	 159163	 126126	 246246	 224224	 305321
CMEDMED1 ,	 192192	 174184	 164164	 190192	 159159	 126126	 246246	 224224	 305305
CMEDMED1 ,	 192192	 176178	 160164	 190190	 159163	 126126	 246246	 224224	 305317
CMEDMED1 ,	 192194	 164182	 164164	 192192	 159159	 126126	 246254	 224224	 305305
CMEDMED1 ,	 192192	 174184	 160164	 190190	 159163	 126126	 246246	 224224	 305309
CMEDMED1 ,	 194198	 172182	 164164	 190190	 159159	 126126	 246246	 224224	 313321
CMEDMED1 ,	 192192	 160180	 160164	 190204	 155159	 126126	 246246	 220224	 305321
CMEDMED1 ,	 192192	 000000	 000000	 000000	 000000	 126126	 246246	 224224	 305313
CMEDMED1 ,	 192192	 170174	 164164	 200200	 159159	 126126	 246246	 224224	 305317
CMEDMED1 ,	 192192	 182192	 164166	 190190	 159159	 126126	 246246	 224224	 309325
CMEDMED1 ,	 192192	 166178	 164166	 192192	 159159	 126126	 246246	 224224	 305305
CMEDMED1 ,	 192192	 186188	 164164	 190192	 159163	 126126	 246246	 224224	 305325
CMEDMED1 ,	 166188	 168168	 164164	 186190	 159159	 126126	 246246	 224224	 305317
CMEDMED1 ,	 192192	 170182	 164164	 190190	 159163	 126126	 246246	 224224	 305317
CMEDMED1 ,	 192192	 198198	 164166	 184190	 159159	 126126	 246246	 224224	 325329
CMEDMED1 ,	 192192	 164174	 164164	 190190	 159159	 126126	 246246	 224224	 305305
CMEDMED1 ,	 186192	 156180	 164164	 190192	 159159	 126126	 246246	 224224	 305321
CMEDMED1 ,	 192192	 180182	 164164	 190192	 159159	 126126	 246246	 224224	 309313
CMEDMED1 ,	 192192	 162180	 160164	 190192	 159159	 126126	 246246	 224224	 305325
CMEDMED1 ,	 192192	 186186	 164164	 186190	 159159	 126126	 246246	 224224	 305321
CMEDMED1 ,	 192192	 180180	 164164	 190196	 159167	 126126	 246246	 224224	 313317
CMEDMED1 ,	 192192	 168180	 164164	 190190	 163167	 126126	 246246	 224228	 305313
POP
CMEDMED2 ,	 192192	 160172	 164164	 190192	 159163	 126126	 246246	 224224	 305305
CMEDMED2 ,	 192194	 164182	 164164	 192200	 159159	 126136	 246246	 224224	 297321
CMEDMED2 ,	 192192	 156180	 164164	 190204	 159159	 126126	 246246	 224224	 305309
CMEDMED2 ,	 192192	 156180	 164166	 204204	 159159	 126126	 246246	 224224	 305325
CMEDMED2 ,	 192192	 174200	 160164	 190192	 159159	 126126	 246246	 224224	 305317
CMEDMED2 ,	 192192	 162180	 160164	 190192	 159159	 126126	 246246	 224224	 305325
CMEDMED2 ,	 180192	 180180	 160164	 190192	 159163	 126126	 246246	 224224	 309321
CMEDMED2 ,	 192192	 164178	 164166	 190192	 159159	 126126	 246246	 220224	 309313
CMEDMED2 ,	 192192	 180180	 164164	 192202	 159159	 126126	 246254	 224224	 313313
CMEDMED2 ,	 192192	 176182	 160164	 190200	 159159	 126126	 246246	 224224	 305305
CMEDMED2 ,	 192192	 180180	 164164	 190192	 159159	 126126	 246246	 224224	 305325
CMEDMED2 ,	 180192	 176186	 164166	 190190	 159163	 126126	 246246	 224224	 305313
CMEDMED2 ,	 192192	 180180	 164164	 190192	 159159	 126136	 246246	 220224	 313317
CMEDMED2 ,	 192192	 180184	 164164	 190200	 159179	 126126	 246246	 224224	 309321
CMEDMED2 ,	 166192	 192192	 164164	 190190	 159159	 126126	 246246	 224224	 301317
CMEDMED2 ,	 180192	 180180	 160164	 190192	 159163	 126126	 246246	 224224	 309321
CMEDMED2 ,	 192192	 164178	 000000	 190192	 159159	 126126	 246246	 220224	 309313
CMEDMED2 ,	 192192	 176192	 164164	 190192	 159163	 126126	 246246	 224224	 321321
CMEDMED2 ,	 192192	 154192	 164164	 190200	 159163	 126126	 246246	 224224	 305321
POP
CMEDROC ,	 180192	 156162	 160160	 184190	 159171	 126126	 246246	 224224	 309321
CMEDROC ,	 188190	 156178	 164164	 190192	 159159	 126136	 246246	 224224	 305309
CMEDROC ,	 180192	 162162	 164164	 192192	 159159	 126126	 246246	 224224	 305309
CMEDROC ,	 180192	 168168	 160164	 190190	 159159	 126126	 246246	 224224	 305305
CMEDROC ,	 186192	 164182	 164166	 190190	 163167	 126136	 246246	 224224	 313321
CMEDROC ,	 192192	 160182	 164164	 192192	 159163	 126136	 246246	 224224	 305325
CMEDROC ,	 192192	 156164	 160164	 190190	 159167	 126126	 246246	 224224	 305325
CMEDROC ,	 192192	 156156	 164164	 184192	 159163	 126126	 246246	 224228	 305325
CMEDROC ,	 192192	 150192	 164164	 184192	 159163	 126126	 246246	 224224	 305305
CMEDROC ,	 180186	 182192	 160164	 192192	 159159	 126126	 246246	 224224	 317321
CMEDROC ,	 174192	 152164	 164166	 192192	 159163	 136136	 246246	 224224	 305309
CMEDROC ,	 192194	 160160	 164164	 190190	 159159	 126126	 246246	 224228	 317329
CMEDROC ,	 180192	 164184	 164164	 190190	 159159	 126126	 246246	 224224	 305317
CMEDROC ,	 180186	 168198	 164164	 190192	 159163	 126126	 246246	 224224	 305321
CMEDROC ,	 180192	 156160	 164164	 184192	 159159	 126126	 246246	 224224	 305325
CMEDROC ,	 168186	 164190	 164164	 190200	 159163	 126126	 246246	 224224	 309317
CMEDROC ,	 192192	 158184	 160164	 190192	 159167	 126126	 246246	 224224	 313313
CMEDROC ,	 180192	 156186	 164164	 190198	 159179	 126126	 246246	 224224	 313321
CMEDROC ,	 194204	 184190	 164164	 184192	 159159	 126126	 246246	 224224	 305317
CMEDROC ,	 192204	 000000	 164164	 186192	 159163	 126136	 246246	 224224	 000000
CMEDROC ,	 192192	 154160	 164164	 192192	 159163	 126126	 246246	 224224	 305321
CMEDROC ,	 192192	 168176	 164164	 186192	 159159	 126126	 246246	 224224	 305309
CMEDROC ,	 192192	 162198	 164164	 192194	 159159	 126126	 246246	 224224	 305309
CMEDROC ,	 192192	 158160	 164164	 190202	 159159	 126126	 246246	 224224	 309317
CMEDROC ,	 192192	 150176	 164164	 190190	 159159	 126126	 246246	 224228	 293317
CMEDROC ,	 180192	 162164	 164164	 190192	 163171	 126126	 246246	 224224	 315317
CMEDROC ,	 182192	 158186	 164164	 190190	 159159	 126126	 246246	 224224	 305313
CMEDROC ,	 192192	 160164	 164164	 190190	 159163	 126126	 246246	 224224	 305305
CMEDROC ,	 180192	 160186	 164164	 190196	 159159	 126126	 246246	 224224	 305305
CMEDROC ,	 192192	 160162	 164164	 190190	 159167	 126126	 246246	 224224	 317317
CMEDROC ,	 184192	 164188	 164164	 190190	 159171	 126126	 246246	 224224	 317317
CMEDROC ,	 192192	 160164	 166168	 186190	 159179	 126126	 246246	 224224	 313317
CMEDROC ,	 192192	 156164	 166166	 184190	 163179	 126126	 246246	 224224	 305305
CMEDROC ,	 180192	 164180	 164164	 192192	 159159	 126126	 246246	 224224	 305305
CMEDROC ,	 192192	 176202	 164164	 192194	 159171	 126136	 246246	 224224	 325329
CMEDROC ,	 186192	 174184	 164166	 190192	 159163	 000000	 246246	 224224	 317317
CMEDROC ,	 192192	 180184	 164164	 190192	 155159	 126126	 246246	 224224	 305317
CMEDROC ,	 192192	 188188	 164166	 190192	 155159	 126126	 246246	 224224	 309321
CMEDROC ,	 192192	 156160	 164164	 190192	 159159	 126126	 246246	 224224	 305313
CMEDROC ,	 192192	 164190	 164164	 190192	 159159	 126126	 246246	 224224	 317317
CMEDROC ,	 186192	 162180	 164164	 190192	 159159	 126126	 246246	 224224	 305317
CMEDROC ,	 192192	 176178	 160164	 190192	 159159	 136136	 246246	 224224	 305309
CMEDROC ,	 192192	 150184	 164164	 190190	 159159	 126126	 246246	 224224	 309317
CMEDROC ,	 192194	 160160	 164164	 192202	 159159	 126126	 246246	 224224	 305313
CMEDROC ,	 180192	 162184	 164166	 190192	 159159	 126142	 246246	 224224	 305317
CMEDROC ,	 186192	 164192	 164164	 190192	 157159	 126126	 246246	 224224	 305317
CMEDROC ,	 186192	 156184	 164164	 190192	 159159	 126126	 246246	 224224	 309317
CMEDROC ,	 190192	 160186	 164164	 192200	 159179	 126126	 246246	 224224	 305317
CMEDROC ,	 192192	 176180	 164164	 190192	 159159	 126126	 246246	 224224	 305321
CMEDROC ,	 180180	 162202	 164164	 192192	 159163	 126126	 246246	 224224	 305321
CMEDROC ,	 192192	 156182	 164166	 186192	 163167	 126126	 246246	 224224	 305317
CMEDROC ,	 180190	 184184	 164164	 192200	 159171	 116126	 246246	 224224	 321325
CMEDROC ,	 180192	 180188	 164164	 190190	 159163	 126126	 246246	 224224	 305313
CMEDROC ,	 180192	 164164	 164164	 190194	 159163	 126126	 246246	 224224	 305317
CMEDROC ,	 192192	 156172	 164164	 190190	 159159	 126136	 246246	 224224	 313317
CMEDROC ,	 192194	 164164	 164164	 186190	 159159	 126126	 246246	 224224	 309317
CMEDROC ,	 186192	 164182	 164164	 192202	 163167	 126126	 246246	 224224	 305321
CMEDROC ,	 192192	 164164	 164166	 190200	 155159	 126126	 246246	 224224	 305317
CMEDROC ,	 192192	 164174	 164164	 190190	 159159	 126126	 246246	 224224	 313317
CMEDROC ,	 192192	 154160	 164164	 190192	 159171	 126126	 246246	 224224	 305317
CMEDROC ,	 180192	 164210	 164164	 190190	 159163	 132136	 246246	 224224	 309317
CMEDROC ,	 180194	 170178	 164164	 188192	 159163	 126126	 246246	 224224	 305309
CMEDROC ,	 192200	 160164	 164164	 190192	 159167	 126126	 246246	 224224	 313317
CMEDROC ,	 174180	 160164	 164164	 190192	 163183	 126126	 246246	 224224	 305317
CMEDROC ,	 192192	 160164	 164164	 184190	 159159	 126126	 246246	 224224	 321321
CMEDROC ,	 186192	 164172	 164164	 190190	 157179	 126126	 246246	 224224	 305321
CMEDROC ,	 180192	 190190	 164164	 190190	 159159	 126126	 246246	 224224	 305313
CMEDROC ,	 192192	 160170	 164166	 192200	 159163	 126126	 246246	 224224	 309313
CMEDROC ,	 180192	 164190	 164164	 184192	 159163	 126126	 246246	 224224	 305317
CMEDROC ,	 180192	 156186	 164164	 190190	 159159	 126126	 246246	 224224	 305305
CMEDROC ,	 180192	 162180	 164166	 190190	 159159	 126136	 246246	 224224	 317329
CMEDROC ,	 174192	 156164	 164164	 186190	 159163	 136136	 246246	 224224	 317317
CMEDROC ,	 180192	 164166	 164164	 200200	 159159	 126126	 246246	 224224	 309321
CMEDROC ,	 192192	 164186	 160164	 190192	 159179	 126126	 246246	 224224	 305305
CMEDROC ,	 192192	 156164	 160164	 190190	 163179	 126126	 246246	 224224	 317317
CMEDROC ,	 192192	 164168	 164164	 184186	 159159	 000000	 246246	 224224	 305317
CMEDROC ,	 192192	 150202	 164164	 190192	 159159	 126126	 246254	 224224	 317317
CMEDROC ,	 186192	 164178	 164164	 190200	 159175	 126126	 246246	 224224	 305317
CMEDROC ,	 192192	 000000	 160164	 190200	 000000	 126126	 246246	 224224	 305321
CMEDROC ,	 180192	 160172	 164164	 190194	 159163	 126126	 246246	 224224	 309313
CMEDROC ,	 192194	 160160	 164164	 184190	 159163	 126126	 246246	 224224	 313325
CMEDROC ,	 180192	 164198	 164164	 190190	 159159	 126126	 246246	 224224	 305317
CMEDROC ,	 192194	 160164	 164164	 190190	 159159	 126126	 246246	 224224	 309317
CMEDROC ,	 192192	 164186	 164164	 184190	 159179	 126126	 246246	 224224	 309321
CMEDROC ,	 192192	 160164	 164164	 190190	 159167	 126126	 246246	 224224	 305309
CMEDROC ,	 190192	 156180	 164164	 190192	 159179	 126126	 246246	 224224	 309321
CMEDROC ,	 192192	 160184	 164164	 184190	 159159	 126126	 246246	 224224	 305325
CMEDROC ,	 180192	 160164	 164164	 190204	 159159	 126136	 246246	 224224	 313337
CMEDROC ,	 180192	 142164	 164164	 190190	 159159	 126126	 246246	 224224	 305305
CMEDROC ,	 186192	 160164	 160164	 190190	 159163	 126136	 246246	 224224	 309317
CMEDROC ,	 180192	 168184	 164164	 184190	 159163	 126126	 246246	 224224	 305321
CMEDROC ,	 180192	 140164	 164164	 190192	 159163	 126126	 246246	 224224	 317317
CMEDROC ,	 192194	 158162	 164164	 190190	 159159	 126126	 246246	 224224	 305313
CMEDROC ,	 192192	 144144	 164164	 184192	 163171	 126126	 246246	 224224	 313317
CMEDROC ,	 192194	 160172	 164164	 190190	 159163	 126126	 246246	 224224	 000000
CMEDROC ,	 192192	 156184	 164164	 186190	 159163	 126126	 246246	 224224	 305321
CMEDROC ,	 180186	 176184	 164164	 190192	 163167	 126126	 246246	 224224	 305309
CMEDROC ,	 192192	 174178	 164166	 190192	 159163	 126126	 246246	 224224	 305321
CMEDROC ,	 192194	 160168	 160164	 186190	 000000	 126126	 246246	 224224	 305317
CMEDROC ,	 180192	 158172	 160164	 190192	 159159	 126126	 246246	 224224	 305321
CMEDROC ,	 192192	 156180	 164164	 190200	 159159	 126126	 246246	 224224	 305313
CMEDROC ,	 186192	 160172	 164168	 186190	 159159	 126126	 246246	 224224	 000000
CMEDROC ,	 192192	 172180	 164164	 190190	 159179	 126126	 246246	 224224	 309329
CMEDROC ,	 180188	 168182	 164164	 192192	 159171	 126126	 246246	 224224	 305321
CMEDROC ,	 192192	 182182	 160166	 190192	 163163	 126126	 246246	 224224	 305305
CMEDROC ,	 180192	 160172	 164166	 190192	 159159	 126126	 246246	 224224	 000000
CMEDROC ,	 174194	 000000	 160164	 190200	 151159	 126126	 246246	 224224	 305317
CMEDROC ,	 192192	 160164	 164164	 184190	 159159	 126126	 246246	 224224	 305321
CMEDROC ,	 180192	 162170	 164164	 190196	 159159	 126126	 246246	 224224	 305309
CMEDROC ,	 192192	 180202	 162164	 184190	 159159	 126136	 246246	 224224	 305317
CMEDROC ,	 192192	 158164	 164166	 192202	 159163	 126136	 246246	 224224	 309321
CMEDROC ,	 192192	 164180	 164164	 190192	 159159	 126126	 246246	 224224	 309317
CMEDROC ,	 192192	 158182	 160164	 190200	 159159	 126136	 246246	 224224	 293305
CMEDROC ,	 192192	 182182	 164164	 184192	 159159	 126126	 246246	 224224	 305313
CMEDROC ,	 174186	 174196	 164164	 190192	 159163	 126126	 246246	 224224	 305317
CMEDROC ,	 192192	 162176	 164164	 190200	 151159	 000000	 246246	 224224	 305313
CMEDROC ,	 180192	 160170	 164164	 190192	 159163	 136136	 246246	 224224	 305317
CMEDROC ,	 180192	 164172	 164164	 192192	 155159	 126126	 246246	 224224	 305313
CMEDROC ,	 186194	 160164	 160164	 190192	 163175	 126126	 246246	 224224	 305305
CMEDROC ,	 192192	 160184	 164164	 190200	 159159	 126126	 246246	 224224	 305321
CMEDROC ,	 192194	 188196	 164164	 190200	 159159	 126126	 246246	 224224	 317317
CMEDROC ,	 180192	 160164	 164164	 190192	 159159	 126126	 246246	 224224	 305317
CMEDROC ,	 192192	 166184	 160164	 184192	 159179	 126126	 246246	 224224	 000000
CMEDROC ,	 192192	 164164	 160164	 192192	 159179	 126126	 246246	 224224	 305305
CMEDROC ,	 192192	 168172	 164164	 190192	 159159	 126126	 246246	 224224	 305325
CMEDROC ,	 192192	 158196	 160164	 186190	 159179	 126126	 246246	 224224	 305317
CMEDROC ,	 192192	 156182	 164164	 190192	 159163	 126126	 246246	 224224	 313329
CMEDROC ,	 186192	 180184	 164164	 190190	 159163	 126126	 246246	 224224	 317317
CMEDROC ,	 192192	 160160	 164166	 192192	 159167	 126126	 246246	 000000	 317325
CMEDROC ,	 192192	 162164	 164164	 190200	 159179	 126126	 246246	 224224	 313313
CMEDROC ,	 192192	 156160	 160164	 192202	 159163	 126136	 246246	 224224	 317321
CMEDROC ,	 180192	 180202	 164164	 190200	 155163	 126136	 246246	 224224	 309325
